# Supplementary material for: Essential components and pathways for developing Indigenous community‐based monitoring: Examples from the Canadian oil sands region
Source: Integr Environ Assess Manag. 2021 Aug 3;18(2):407–27. doi: 10.1002/ieam.4485 (PMC9291151; doi:10.1002/ieam.4485)
Supplement: Supplementary file 1 — Supporting information. [file IEAM-18-407-s001.xlsx]

## Sheet: CBM
Paper ID for Coneptual model	Year(s) of data collection	Spaitial Loctation	Study Type (Method, Monitoring, Review/Report)	Study Decription	Stressor	Pathway	Measurement / Indicator	Assessment Endpoint	Key Findings	Full Citation	Geospatial (yes/no)	Indigenous Participation (yes/no)
C1	2016	Wood Buffalo Nataional Partk	Report/ Risk Assessment	• Test current mandate letter to ECCC minister calling for "renewed, nation-to-nation relationship with Indigenous Peoples, based on rights, respect, co-operation, and partnership" • 2014 MCFN submitted petition to WHC requesting State Party of Canada to invite a World Joint Heritage Centre/ICUN reative monitoring mission to address state of conservation and potential threats of WBNP • Assessment…	Listed Threats: • agriculture • energy production/mining • transportation & service corridors • hunting & collecting • logging & wood harvesting • dams & water mgmt • IAS & disease outbreak • loss of genetic diversity • climate change	• Loss of connectivity • Habitat Transformation • Habitat Degradation	• Wood Bison (Bison bison bison) • Plains Bison (Bison bison athabascae)	• Wood Bison (Bison bison bison) • Plains Bison (Bison bison athabascae)	• Introduction of Plains Bison, with diseases, is example of poor governing decision directly impacting aboriginals & Wood Bison (exposed to cattle diseases) • Ronald Lake Bison Herd potentially last pure Wood Bison remaining • Teckr Project could move herd closer to Plains Bison • Range of Bison not only reflected in WBNP, mgmt needs to consider impacts surrounding WBNP • Rec. 1 Adopt policy to …	UNESCO. 2017. Reactive Monitoring Mission to Wood Buffalo National Park, Canada [Mission Report].	No	Yes
					•Transportation & service corridors • Habitat loss for stopover • Drought • Climate Change • Dams & water mgmt	• Loss of connectivity • Habitat Transformation • Habitat Degradation	• Whooping Crane (Aransas-Wood Buffalo Popultion)	• Whooping Crane (Aransas-Wood Buffalo Popultion)	• Single-self sustaining wild popultion • shows slow, steady increase in population • ICUN Red List notes Whooping Crane as globally endangered • Main concerns are nest predation & drought; migration (power lines, decreasing stopover habitat, illegal shooting); disruption of migration corridors via land-use changes of active OS extraction South & SE of WBNP • 98% of marked population of migratory…
					N/A	Climate Change	• Invasive Species Canada Thistle (Cirsium arvense) Pernnial Sow-Thistle (Sonchus arvenis)	• Invasive Species Canada Thistle (Cirsium arvense) Pernnial Sow-Thistle (Sonchus arvenis)	• FN representatives concerned about IAS in PAD outcompeting native plants • Wood Bison avoid areas dominated by thistle • IAS benefit from climate change • Rec. 17 Incorporate IAS into overall monitoring based on TK & WS
					• Climate Change • Water diversions	• Loss of connectivity • Habitat Transformation • Habitat Degradation • Sediment quality/quantity	• Water Flow •Ice-Jam (frequency & duration) • Flooding (frequency & duration)	• Water Flow •Ice-Jam (frequency & duration) • Flooding (frequency & duration)	•PAD has higher volunerability to CC effects on hydrology & ecology such as: 1) Drying, warming & altered precipitation 2) 2.5 degrees celcius over past century + reduction of snow pack in Rockies 3) 50% decline in runoff from lower reach of Athabasca 4) 1/3 changes in Peace River Ice-Jam frequency in PAD 5) 3 week shortening of ice season • Industrial development of Dams Impacts: 1) Truncating h…
					• OS Related • Air Emissions (sulphur, nitrogen, PAHs) • Tailings seepage • Land disturbance • Fugative emissions	•Atmospheric Deposition • Ground water transport • Water quality • Air, water, snow, lakes, PAD	• White Sucker • Snow Packs • downstream sediment • Walleye	• Buffer Zones	• Teck Project would be closer to S/SE boundary of WBNP & to PAD • Scientists reveal increase 2-5% fish deformaties in PAD suggest a r'ship to increased toxicity of areas immediately downstream of OSR • Increased sulphate, phosphate, arsenic, selenium in Athabasca evident in White Sucker • High PAH & Hg in snow packs • Hg + Methyl-Hg found in water & sediments downstream of OSR & in Walleye • 7x …
C2	2013-2014	Fort McMurray	Report (WBEA - COMP)	•WBEA's HEMP monitors. detects & chemically characterizes odourous compounds in ambient air using specialized instruments to detect odours & CBM • Public meeting to present COMP project May 2013 • Volunteers register for project & participate in 2 training sessions & sensitivity test • volunteers gather info about odours & report info via cards /mobile app/computer • Quarterly meetings held for i…	• OS Related • Air Emissions	• Ambient Air	• Odour Intensity (perceived strength) • Odour concentration (a)threshold which ordour first perceived w/o recognition & (b) recognition threhold • Odour Hedonic Tone (pleasant v. unpleasant) • Odour Frequency • Odour duration	• Odour Intensity (perceived strength) • Odour concentration (a)threshold which ordour first perceived w/o recognition & (b) recognition threhold • Odour Hedonic Tone (pleasant v. unpleasant) • Odour Frequency • Odour duration	• Every observation was useful & adding to understanding of odours in region •Most odours located in Thickwood (39.7%), Timberlea (35.1%) & Lower Townsite (21.9%) • 82% of odour observations reported from June 2013 - Sept. '14 & May '14 •Most observations btwn 6 - 9 AM & 3-4 PM for 30 minutes or less • 96% of odours unpleasant(114)/extremely unpleasant (31) • Asphalt/tar odours percevied 37% of o…	WBEA 2014. Community Odour Monitoring Project – Annual Report 2013-2014 – Draft Report No: 1410_20898_01_03 June 2014	no	Yes
C3	2014-2015	Fort McMurray	Report (WBEA - COMP)	•WBEA's HEMP monitors. detects & chemically characterizes odourous compounds in ambient air using specialized instruments to detect odours & CBM • Summary of data collected during year 2 of COMP • Volunteers register for project & participate in 2 training sessions & sensitivity test • volunteers gather info about odours & report info via cards /mobile app/computer • Quarterly meetings held for i…	• OS Related • Air Emissions	• Ambient Air	• Odour Intensity (perceived strength) • Odour concentration (a)threshold which ordour first perceived w/o recognition & (b) recognition threhold • Odour Hedonic Tone (pleasant v. unpleasant) • Odour Frequency • Odour duration	• Odour Intensity (perceived strength) • Odour concentration (a)threshold which ordour first perceived w/o recognition & (b) recognition threhold • Odour Hedonic Tone (pleasant v. unpleasant) • Odour Frequency • Odour duration	• Total of 285 observations were received & analyzed 2014-2015 • 60% of observations received bwtn June '14- Sept. '14 • 84% reported odour as unpleasant / very unpleasant • Most observations reported in Timberlea (52.6%), Thickwood (40.4%), LowerTownsite (5.6%) • Btwn June '13 - May '15 29% observations attributed to smoke/burnt; 21% fuel/ solvant; 19 % ashphalt / tar; chemicl/plastic, rotten eg…	WEBA 2015.Community Odour Monitoring Project – Annual Report 2014-2015 – Draft Report No: 1410_20898_02_01 June 2015	no	Yes
C4	2012	AOSR (encompassing communities of Fort McMurray, Fort Chipewyan, Fort McKay, Anzac, Janvier & Conklin)	WBEA Human Exposure Monitoring Report (2012 Integrated Odour Synthesis)	• To effectively communicate data collected under odour projects this integrated review provides recommendations & correlations to provide insight to maintain unified data set of odours & related variables • Two specialized odour detection, evaluation, & quantificaion instruments (PFGC) operate at Fort McKay Berta Ganter (AMS#1) detects VOCs at ppt using a Flame Ionization Dectector & Sulpher Che…	• Air Emissions	• Ambient Air	• Odour Intensity (perceived strength) • Odour concentration (a) threshold at which odour first perceived w/o recognition & (b) recognition threhold • Odour Hedonic Tone (pleasant v. unpleasant) • Odour Frequency • Odour duration	• Odour Intensity (perceived strength) • Odour concentration (a) threshold at which odour first perceived w/o recognition & (b) recognition threhold • Odour Hedonic Tone (pleasant v. unpleasant) • Odour Frequency • Odour duration	• THC no useful purpose for odour identificaion • The Alberta 1-hr AQ objective of 10ppb was exceeded 4 x at community monitoring sites in region • 76 unique odour related complaints were recorded • Fort McKay experiences highest frequency & longest persistence, many occurring when TRS concentrations were below 3ppb and NMHC & THC low • 125 hr of TRS concentrations >/= equal to 3ppb at community …	Dann, Tom. 2013. Integration of Odour Data for the Human Exposure Monitoring Program (HEMP). Prepared for: WBEA.	no	yes
C5		Treaty 8 Region, Northern AB Ft. McKay & Bigstone Cree First Nation	Review/Report & Model	• Analysis completed by community researcher's experience conducting research in FN communities, suggesting possibility of research as an act of reciprocity using CBM as research strategy • Data gathered from Fort McKay & WBEA on air quality thru focus groups & berry patch site visits & Bigstone Cree Nation traditional land-use studies • Listening, trapping, plant gathering & information sharing …	OS Related	• Habitat Quality • Contaminant Exposure	• Berries • Traditional Fish	• Berries • Traditional Fish	• Indignous world-views are holistic & built on process of reciprocity not present in current strategies • Mapped sites of Indigenous signficance within project areas by proponent are compared to areas out of project scope, those with geopgraphically similar sites are deemed to have "no significant effect", which is not a form of research reciprocity • Bigstone Cree Nation & Fort McKay use CBM to…	Baker, Janelle. 2016. Research as Reciprocity: Northern Cree Community-Based and Community-Engaged Research on Wild Food Contamination in Alberta’s Oil Sands Region. Engaging with Indigenous Communities (2):1.	no	yes
C6		AOSR (Northern AB)	Review	• Examines theme of economic development & environmental sustainabilty in AOS • Environmental anthropologists in partnership with indigenous communities review grey literature & published academic studies regarding state of knowledge on sustainability, impacts of AOS on communities, IAs, MOUs, IBAs, advisory committees & participatory processes available to Indigenous people in Alberta over the p…	OS Related		• Thresholds for approval, based on Aboriginal and Treaty rights (in comparison to concept of social license)	• Thresholds for approval, based on Aboriginal and Treaty rights (in comparison to concept of social license)	• Social science research on impacts & Indigenous participation in Oil Sands development requries more community-engaged research thru Indigenous/Ethnographic & CBM (not justs EAs) • Some of best non-academic research (grey) is carried out by ENGO & Communities • Academic publications have temporal & professional constraints that are not flexible enough for many CBM Reports • Web-based IK databas…	Joly, Tara L. & Clinton N. Westman. 2019. Taking Research Off the Shelf: Impacts, Benefits & Participatory Processes around the Oil Sands Industy in Northern Alberta [Report]. Prepared for: SSHRC Imagining Canada's Future Initiative, Knowledge Synthesis Grants: Aboriginal Peoples	No	No
C7		OSR (Northern AB)	Review/ Report	• literature collected from over 400 sources specific to oil sands extraction & Indigenous Peoples (peer-reviewed & grey literature, CBM data) to determine if social science research on OS extraction has been adequate • Working in partnership with Indigenous Communities impacted by extractive industries to identify research needs 40 members of the Cultural Politics of Energy met in Northern Alber…	OS Related	• Land • Air • water	• Grey Literature • CBM Data • EAs, IBAs, MOUs	Socioeconomic, Environmental & Human Health of Indigenous Communities	•Much of best work being done on behalf of communities is unpublished • There is disconnect between "grey literature" & scholarly literature • CBM data not well integrated into regulatory processes & decision making • Most oil sand impacts & CBM/participatory literature defined as grey literature • Hearing & regulatory documents operate based on obligation for consultation rather than engaging wi…	Westman, Clinton N. & Tara L. Joly. 2019. Oil Sands Extraction in Alberta, Canada: a Review of Impacts and Processes Concerning Indigenous Peoples.Human Ecolog.https://doi.org/10.1007/s10745-019-0059-	no	No
C8	2008-2015	Peace Athabasca Delta (PAD) (water resources w/in & surrounding the traditional territories of the Athabasca Chipewyan First Nation (ACFN) & Mikisew Cree First Nation (MCFN) which are centered around the PAD)	CBM Report	• CBM to address gaps in current quantitative assessment of water resources in PAD & effects of oil sands withdrawals from Athabasca River • Designed to quantify temporal and spatial extent to loss of access to Traditional territories in the PAD (navigibility) using Flow Rate & Depth Thresholds that are community defined • 10 pinch points identified & measured by community to assess water threhol…	• Effects from oil sands water withdrawals • Surface water withdrawal • Hydrologic alteration • Declining flows in Athabasca	• Influence of discharge in the Athabasca on water levels in the PAD	• Water level at navigation pinch points	• Water-based access to ACFN & MCFN territories during the fall hunting season	• Water levels in areas of the PAD that are normally influenced by other factors, such as wind, ice-related flooding & water levels in the Peace River appear to be affected by flows in the Athabasca River when water levels are low • There is potential to industry-related water withdrawals to further impede navigation in the PAD at times of low water • CBM data reveals southern regions of the PAD …	Carver, M. & B. MacLean. 2016. Community-Based Water-Depth Monitoring in the Peace-Athabasca Delta: Insights and Evaluation [Report]. Prepared for:Athabasca Chipewyan First Nation & Mikisew Cree Fist Nation.	yes	yes
C9	2013	Fort McKay	CBM Video Report (online)	• 2010 Fort McKay community approached WBEA with concerns regarding berries •WBEA partnered with Fort McKay Elders to create Berry Focus Group • Elders took WBEA scientists to areas where they thought the berries were healthy & areas they thought the berries were not healthy throughout first year of study • Communities led project & selected 5 sites, Moose lake is furthest from OS • Focus group a…	• OS Related • Trace Elements • Fugative dust • Air Emissions	• Atomospheric Desposition • Soil	Blueberries (TEK) • state of plants, flowers & fruit • timing & abundance of berry production • past recollections of berry picking Blueberries (WS, as requested by Elders) • passive air monitoring (NO2, SO2, VOCs) • meterology monitoring • berry analyses for health promoting constituents (phenolics, chlorogenic acid & proanthocyanidins)	Berries & Herbs (Traditional Food & Medicine)	• The value of having the commuity monitor health of berry patches is that they have a lifetime of observations & knowing how the patches should be • Berries have less quality, abunance & timing of availability has changed • Passive air pollutuion monitoring for sulphur dioxide, nitrogen dioxide and VOCs at 5 patches found that the patch at Moose Lake had significantly less concentrations than th…	WBEA, 2014. Fort McKay Berry Focus Group Video. https://www.youtube.com/watch?v=F5pl6uPHJPc&t=657s	no	yes
C10	2015	Fort McKay	CBM-WBEA Monitoring Report (online)	• Dialogue facilitated by Fort McKay Sustainability Dept. & anthropologist Janelle Baker formed Berry Focus Group • Video filmed in Sept. 2015 to underscore importance of berries • Integrated WS & TK following current methodological standards • Target Road, Firebag, Forest Health Plot JP104, Pat Shott's Island (berry patches close to Ft. McKay) & Moose Lake (region farther away from industrial so…	• OS Related • Trace Elements • Fugative dust • Air Emissions	• Atomospheric Desposition • Soil	Blueberries (TEK) • state of plants, flowers & fruit • timing & abundance of berry production • past recollections of berry picking Blueberries (WS, as requested by Elders) • passive air monitoring (NO2, SO2, VOCs) • meterology monitoring • berry analyses for health promoting constituents (phenolics, chlorogenic acid & proanthocyanidins)	Berries & Herbs (Traditional Food & Medicine)	• Project supports & validates knowledge gained from Elders, including photos, videos, notes that are recorded in the field • TK identified berries that were tested by WBEA revealed berries at Moose Lake (further away) had lowest concentrations of SO2, NO2, HCs & VOCs • Sulphur Dioxide concentration in berries of 0..2 - 1.9 ppb in summer months • Nitrogen Dioxode concentrations in berries ranged …	Percy, Jane. 2015. Harvesting Knowledge: Monitoring Berries in the Athabasca Oil Sands Region [Online Report]: https://osmreport.ca/report/harvesting-knowledge/	no	yes
C11	2011-2015	Peace Athabasca Delta (PAD)	Monitoring	• IK Holders & WS working in PAD observed drying trend in recent decades & ice-jam floods paramount to ecology in the PAD • IK holders suggest muskrat is appropriate ecological indicator for monitoring change in the PAD b/c of muskrat sensitivity to changes in water & imporant to ecosystem health, in addition to the importance of muskrat in indigenous culture • 2011-2015 land-users & WS [PADEM] c…	• Surface water withdrawal • Hydrologic alteration • Declining flows in Athabasca	• Influence of discharge in the Athabasca on water levels in the PAD	• Muskrat houses (abundance)	• Muskrat houses (abundance)	• Historical data revealed major flooding in PAD occurred in 1974, 1996, 1997 & 2014 • Average count of muskrat houses 0 to 87 &was relatively high in the 2 yrs following ice-jam flood • Estimated peaks in abundance occurred in 1975, 1999, 2006 & 2015 • Density of muskrat houses declined by 79% every additional year following significant flood • Presnse of water depth following ice-jam floods is …	Straka et al. 2018 “We Used to Say Rats Fell from the Sky After a Flood:” Temporary Recovery Muskrat Following Ice Jams in the Peace-Athabasca Delta. Arctic(71):2.	no	yes
C12		Lower Athabasca River downstream Fort McMurray & Athabasca Delta & vicinity of Fort Chipewyan	Report (as part of Athabasca River Use & TEK study)	• Report focusing on MCFN knowledge of the Athabasca River & how it has changed over past decade & how this change impacts MCFN use of the river • Key issues raised by MCFN include lower water levels & water quality • Study area within 5km either side of Athabasca River, Ft.McMurry to Fort Chipewyan (Athabasca River defined to include areas influnced by flow of Athabasca River, including delta la…	• Effects from oil sands water withdrawals • Surface water withdrawal • Hydrologic alteration • Declining flows in Athabasca	• Influence of discharge in the Athabasca on water levels in the PAD	• ABF • AXF (Navigability)	• ABF • AXF (Navigability) • Water-based access to ACFN & MCFN territories during the fall hunting season	• The use of the river is still strong, and diverse & while it has generally declined, it has declined in some areas more than others (particularly for use in drinking water & trapping v. hunting, transportaton & camping) • Hunting, fishing etc. depends on seasonal flooding of Athabasca, naturally constrained by adaquate water levels; particularly in ice free seasons • Respondents reported that s…	Candler, C., Olson, R. & DeRoy S., The Firelight Group Research Cooperative, with the Athabasca Chipewyan First Nation (ACFN), and the Mikisew Cree Nation (MCFN). 2010. As long as the rivers flow: Athabasca River knowledge, use & change. Edmonton, Alberta: Park Institute.	no	yes
C13	2014	WBNP and PAD	Report/ Review	• Review of Mikisew Cree Fish monitoring program in Athabasca River • Mikisew Cree as part of CBM collected fish from traditional use areas	OS Related	• Habitat Transformation • Habitat Degradation • Contaminant Exposure	• Fish	• PAH exposure	• Monitoring how high trophic terrestrial vertebrates respond to contaminnats & how their helath is affected would provide context when monitoring burdens in wildlife & tailor cost-effective policies • Mikisew Cree members & CBM program have collected fish from traditional areas that demonstate deformities & liver & skin tumours • Some fish from environments high in PAHs may also display toxicopa…	MCFN, 2016. Written Brief of the MCFN to the Standing on Environment & Sustainable Development [Report]. Sited online from:House of Commons Canada, November 15, 2016). Www.ourcommons.ca	no	yes
C14	2014	Lower Athabasca River downstream Fort McMurray & Athabasca Delta & vicinity of Fort Chipewyan	Report	• Report describes concentrations of PAHs in lower Athabasca & PAD & examines the contribution from OS activities • Data gathered thru CBM program developed by the MCFN (beginning in 2008) • Objective is to assess PAH mixture signatures to determine if OS influences could be detected downstream of industrial activities in the vincinity of Ft. Chipewyan • Community driven initiative designed to an…	OS Related	• Water • Wind eroison • Atmospheric transport • Emissions	• Water Quality	• Water Quality	• PAH compounds more or less consistant across all sites • Alkylated-PAH levels followed a distance decay model with upsteam sites at background levels, a spike near the upgrader facility & a slow decline to background levels moving downstream • Spikes in PAH is 3x that of background levels near bitumen facilities are evidence of industrial input • Alkylated-PAH series of compounds dominated the …	MCFN, 2015. Community-Based Monitoring Program. Polycyclic Aromatic Hydrocarbons (PAH) Levels in the Lower Athabasca River & Peace Athabasca Delta.	no	yes
C15	2014-2015	PAD, Athabasca River, Lake Claire, adjacent creeks & rivers extening to Birch Mountains (Area w/in 5km of footprint & area surrounding the project & extending downstream to receiving waters along affected watersheds)	Report / Culture & Rights Assessment	• Purpose is to provide baseline info regarding the context & existing status of Mikisew practice in the region & assessment of potential impacts resulting from the Frontier OS project on culture & sec. 35 rights of the MCFN • Info based on current available Mikisew info in vincinity of project & identify anticipated pathway of effects, characterization of the effects & measureable indicators use…	•OS Related • Industrial Related	• Impacts to land & river access • Reduced Migratory waterfowl habitat • Change in migration pattern • Destruction/altaration of wildlife corridors • Reduced abundance • Perceivable disturbance (noise, lights, smell) • Perceived contamination (water & air quality)	VCs - Way of Life, Harvesting, governance & Stewardship: • Sense of place • Language identity • Knowledge Transmission & Continuity • Loss of animals, water & fish • Changes in migratory birds • Disappearance of insects & small animals • Loss of wetlands & muskeg to keep clean water • Poor air quality, smoke, industrial smells • Reduced access to land • Poor human health • Erosion of Language • E…	• VCs	• Experience of past OS dev't include: • Unreported spills; sick animals & new illnesses in community; birds dying in tailings ponds • Changes in taste & quality of drinking water from streams and/or snow melt • Smell of hydrocarbons • Squeezing of harvesting practices into smaller areas, loss of diversity & cultural freedom • Mikisew knowledge holders reported that the Project would have serious…	Craig, Candler et al.2015. Wîyôw'tam'kitaskino (Our Land is Rich): A Mikisew Cree Culture & Rights Assessment for the Proposed Teck Frontier Project Update[Report]. Wrtiten by: The Fire light Group Prepared for MCFN.	no	yes
C16		Fort Mckay	Report	• Summary/ Report of studies that show cumulative effects on wildlife important to Fort McKay community • Wildlife data from EIAs & findings from studies on recent wildlife habitat models use in OS region on Moose, beaver, martin & lynx as Cultural Keystone Species from: • Fort McKay Specific Asssessment (FMSA) • Results of modeling completed for the Lower Athabasca Regional Plan (LARP) • Results…	OS Related • Habitat Loss	• Habitat Transformation • Habitat Degradation	RNV (Range of Natural Variation) Habitat Quality: •Moose •Beaver •Lynx •Martin	Habitat Quality: •Moose •Beaver •Lynx •Martin	FMSA • Beaver highly impacted in FTSA & Intense use CSE; planned dev't case predicts high level of impacts in moderate CSE use & moderate impacts in Low Use CSE • Moose, Lynx & Martin have been highly impacted in the FTSA & planned Devt Case predicts high level impacts in intense use • Overall, a large amount of wildlife habitat has been removed from Fort McKay Traditional Territory TEMF • Result…	Gould, Lorne. 2012. Fort McKay First Nation Models & Data: What are they saying about cumulative effects on wildlife species important to the community of Fort McKay.	No	No
C17		Northeastern AB	Method/Review	• MCFN traditional lands overlap much of the OS Region & chose to intervene in the regulatory hearings for CNFL Horizon Project & Shell Jackpine Mine, phase 1 because of the concerns relating to cumulative environmental effects to the water resource • IEG was requested by MCFN Industry Relations Corporation to develop & administer a community based monitoring program, described in this paper • Cu…	Proposed Jackpine Mine Phase 1 & CNGL Horizon Project	Cumulative	Community & Aboriginal perceptions	CBM Objectives	Monitoring initiatives do not address key issues of importance to MCFN: • Lack of trust by in cumulative effects process, & trusted data that important impacts are monitored • Inadequate community involvement in designing followup monitoring programs • Lack of integration of scientific & TK/ involvment in monitoring • Lack of involvement of volunteers in undertaking monitoring • Lack of scientifi…	Lawe, L.B., J. Wells & Mikisew Cree. 2005. Cumulative Effects Assessment & EIA Followup: a proposed community-based monitoring program in the Oil Sands Region, northeastern Alberta. Impact Assessment & Project Proposal (23):3, 205-209.	No	No
C18		Lesser Slave Lake	Report	• Water quantity	• Oil & gas activity • Farming/agriculture • Contamination from Swan Hills Waste Treatment Centre • Climate Change •	• Habitat Transformation • Habitat Degradation /loss • Contaminant Exposure • Habitat contamination • Traditional Foods	• Water quantity • Water quality (water potability, colour) • Sediment loading/Turbidity • Fish • Moose • Air Quality (odours)	Social-Ecological Thresholds and/or • Water quantity • Water quality (water potability, colour) • Sediment loading/Turbidity • Fish • Moose • Air Quality (odours)	• "Place" categories: land, water, fish, forests and wildlife used to talk about ecosystem change Water Quantity • Concerns related to water levels dropping since 1990s never witness before; attributed cause to devt, specifically clear-cutting in the watersher, over consumption of lake water by license holders • Drying up of streams, creeks & wetlands, never seen before • Clear-cutting & road dev…	Parlee, Brenda, Karen Geertsema & Allen Willier. 2012. Social-Ecological Thresholds in a Changing Boreal Landscape: Insights from Cree Knowledge of the Lesser Slave Lake Region of Alberta, Canada.Ecology & Society 17(2):20.	no	yes
C19	1969-2008	Fort McKay	Model	• Targeting interterdisciplinary research efforts in conservation & restoration thu Cultural Keystone Species (CKS) defined as salient species that shape the cultural identity many people as part of fundamental role in culture • CKS provides culturally relavant guide long-term reclamation & landuse planning • Fort McKay Industry Relations Corporation (IRC) initiated the Fort McKay-Albian Sands En…	• Cumulative land disturbance from active mines & mines in the application process	Multiple (cumulative)	Cultural Keystone Species	Ecosystem health	CKS List Established: • Moose (Alces acles) • Mountain Cranberry (Vaccinium vitis-idae L.) • Bog Cranberry (Oycoccus oxycoccus (L.) MacM.) • Lowbush Cranberry (Viburnum edule (Michx.) Raf.) • Blueberry (Vaccinium mytilloides Michx.,V. uliginosum L. & V. caespitosum (Michex.) • Ratroot (Acorus americanus (Raf.) • Beaver (Castor canadensis) CKS Project has: • Facilitated more meaningful on-going co…	Garibaldi, Ann & Justin Straker. 2009. Cultural Keystone Species in Oil Sands Mine Reclamation, Fort McKay, Alberta, Canada[Repor] in British Columbia Mine Reclamation Symposium, open collection.	No	No
C20		Fort McKay	Review/Report	• Water quality (water potability, colour) • Sediment loading/Turbidity • Fish • Moose • Air Quality (odours)	• Air Emissions	• deposition			• Fort McKay requests that regulators partner with them in advancing mgmt of Air Quality on Fort McKay Traditional Lands so that the cumulative effects of Air Emissions due to devt can support the health and well-being of the Fort McKay First Nation • Joint Alberta & Canada Implementation Plan for OS focus on monitoring & reporting but require meaningful indicators of Air Quality for comparison •…	Adamache, Lori & David P.Sprink. 2012. Cumulative Effects: Concerns of Fort McKay regardsing the Impacts of Emissions to Air from Industrial Development.	No	No
C21	2008-2018	Fort Chippewyan (and surrounding areas)	report	• ECCC video series; WS receives field samples of wild game (meat) to test for contamints • results are sent to lab • community is trained on disection methods; and included in videos	• OS Related contaminants	• Air • Water			• there are trace contaminants in some hunter and trapper game meet, but nothing that would cause harm • Community support of this project and invovlement from onset to reporting was very helpful and has created good relationships; commuity also feels control over their wild game, and the safety of consuming it	Government of Canada. 2019. Video series: Wildlife science in the Oil Sands region [internet]. [Accessed 2019 June 04]. Available from: https://www.canada.ca/en/environment-climate-change/services/oil-sands-monitoring/video-wildlife-science-oil-sands.html	No	Yes
C22	2018	Athabasca river	Monitoring report	• ICBM program developed and led by commuity to understand why clams are going missing in the Athabasca; • Elders and WS exhange Knowledge	• OS related	• Water	• clam abundace	• Section 35 rights • Clam abundance • Food safety	• When there was opportunity to share knowledge, commuities felt heard and were more trusting og researchers • over last few decades clams have been decreasing in the Athbasca • IK to explore health of wild food, water and OS related impacts in the environment	Hopkins, Debra, Joly, Tara L., Sykes, Harvey, Waniandy, Almer, John, Grant, Lorrie, Gallagher, Hansen, Leonard, Wall, Kaitlyn, Fortna, Peter, Bailey, Michelle. 2019. “Learning together”: Braiding Indigenous and western knowledge systems to understand freshwater mussel health in the lower Athabasca region of Alberta, Canada	No	Yes
C23		WBNP and PAD	Assessment Report	• Reports on IK and changes in the landscape in the athabasca region by the ACFN and MFCN, such as water quantity and quality • summarizes results of ICBM program on PAHs in water	• OS Related • Land scape disturbance	• Water • Land disturbance	• PAHs • Water quality, quantity • Bison abundance	•Ecosystem health • Section 35 rights	• Elevated PAH levels are due to OS-realted activies, and also other industrial activies, as well as forest fire • Bison (Ronald Lake) only have one remaining herd • research shows decline in Athabasca river	Independent Environmental Consultants (IEC). 2018. Milestone 2: Draft Report. Strategic Environmental Assessment of Wood Buffalo National Park World Heritage Site.	No	Yes
C24	2018-2019	Wabasca Lake	Monitoring Report	• ICBM and WS program through the OSM Program • Commnuities taken on water with WS; to share knowledge and collaboratively develop indicator and collect samples	• OS-related	• Water	• contaminants, algae, abundances patterns	• Water quality	• Communities enjoyed being a part of program, but were not part of the whole project • WS led and designed • virus in fish that concerned community; because of tumor growth, is not harmful to fish or to eat	Zurawell, Ron, Adams, Rebekah, Emmerton, Craig. 2019. Wabasca Lake monitoring project results report. Government of Alberta, Ministry of Environment and Parks. [internet]. [updated 2019; cited 2019 March 25]. Available from: https://open.alberta.ca/publications/north-wabasca-lake-monitoring-project	No	Yes
C25	2016-2018	Cold Lake	Monitoring Report	• ICBM led fish monitoring program; with WS to analyze lab test • ojective to understand fish health to secure sc.35 rights to fish; using TK & WS	• OS -related, agriculture	• Water	• Contaminants (Hg, PAHs)	• Fish health • Seciton 35 Rights • Food safety	• Over 80% catch more than 100 fish /year; 85% consume 1 fish per/week; ~95% fish in Cold Lake and fishing keeps Cold Lakehealthy • 682 fish caught for study, none had tumors, some had minor disformaties/discolouration • concentations of trace metals remained below detection rate; except for Hg, which was higher in lake trout • PAHs measured in white fish and trout still below guideline lev els; …	Brunet, Nicolas D., Jardine, Timothy D., Jones, Paul D., MacDermid, Findlay, Reed, Graeme, Bogdan, Ana-Maria,Tchir, Devan, R., Natcher, David C.	No	Yes
C26	2016-2020	Fort McKay	Monitoring	• possibilities for understanding how berries listen, and respond to, living in, and on, the edge of areas of extreme extraction. • Members of Fort McKay First Nation and Bigstone Cree Nations use relationships with the sentient landscape using respectful speech, behaviour, and harvesting practices. • By examining relationships of reciprocity between the human and other than-human animal world -,…	• Industrial activivty	• Air / Deposition	• contaminants, IK indicaotrs	• berry health	• Traditional environmental knowledge in Canada is not actually being seriously con- sidered in environmental decision making, as it is only viewed as being legitimate when it has been ‘adapted to the specialized narrative of science’ • Thi s research focuses how we can use IK to tell a story about the health of the environment andthis should be viewed as equally important as WS methods	Baker, Janelle Marie. 2020. Do Berries Listen? Berries as Indicators, Ancestors and Agents in Canada’s Oil Sands Region. Ethnos. 86(2):273-294. DOI:10.1080/0014844.2020.1765829	No	Yes
C27		Fort McKay	Monitoring	This paper examines the difference of contaminant loads between PACs and PAHs on aquatic and terrstial willdlife with support of community members to guide sample collections (when, what where)	• Contaminants (PAC and PAHs)	• Air / Deposition	• contaminants	• Wildlife health	• Given the predominance of alkylated PAHs in all food samples and the potentially elevated toxicity relative to parent PAHs of this class of PACs, it is critical to consider a broader range of PACs other than just parent PAHs in research conducted close to oil sands mining activities.	Golzadeh, Nasrin, Brast, Benjamin D., Baker, Janelle M., Auger, Josie C., McKinney, Melissa A. 2021. Alkylated polycyclic aromatic hydrocarbons are the largest contributor to polycyclic aromatic concentrations in traditional foods of the Big Stone Cree Nation in Alberta, Canada. Environmental Pollution. 275: 1116625.DOI:10.1016/j.enpol.2021.116625	No	Yes
